# Supplementary material for: SFTA-Net: a self-supervised approach to detect copy-move and splicing forgery to leverage triplet loss, auxiliary loss, and spatial attention
Source: PeerJ Comput Sci. 2025 Apr 16;11:e2803. doi: 10.7717/peerj-cs.2803 (PMC12190237; doi:10.7717/peerj-cs.2803)
Supplement: Supplemental Information 1 [file peerj-cs-11-2803-s001.py]

import torch
import torch.nn as nn
import torch.optim as optim
import torchvision.transforms as transforms
from torch.utils.data import DataLoader, Dataset, random_split
import os
from PIL import Image
import torch.nn.functional as F
import numpy as np
from sklearn.metrics import accuracy_score, precision_score, recall_score, f1_score
from collections import defaultdict
import random


class CNNWithAttention(nn.Module):
    def __init__(self):
        super(CNNWithAttention, self).__init__()
        self.conv1 = nn.Conv2d(3, 32, kernel_size=3, padding=1)
        self.conv2 = nn.Conv2d(32, 64, kernel_size=3, padding=1)
        self.conv3 = nn.Conv2d(64, 128, kernel_size=3, padding=1)
        self.pool = nn.MaxPool2d(2, 2)
        self.fc1 = nn.Linear(128 * 32 * 32, 256)  # Adjusted to 256 features
        self.fc2 = nn.Linear(256, 2)  # 2 classes: tempered and real
        self.spatial_attention = SpatialAttention(in_channels=128)
        
        # Additional head
        self.aux_fc1 = nn.Linear(128 * 32 * 32, 256)
        self.aux_fc2 = nn.Linear(256, 2)

    def forward(self, x):
        x = self.pool(F.relu(self.conv1(x)))
        x = self.pool(F.relu(self.conv2(x)))
        x = self.pool(F.relu(self.conv3(x)))
        x = self.spatial_attention(x)
        x = x.view(-1, 128 * 32 * 32)
        
        # Main classifier
        main_out = F.relu(self.fc1(x))
        main_out = self.fc2(main_out)
        
        # Auxiliary classifier
        aux_out = F.relu(self.aux_fc1(x))
        aux_out = self.aux_fc2(aux_out)
        
        return main_out, aux_out


# Define Spatial Attention Mechanism
class SpatialAttention(nn.Module):
    def __init__(self, in_channels):
        super(SpatialAttention, self).__init__()
        self.query_conv = nn.Conv2d(in_channels, in_channels // 8, kernel_size=1)
        self.key_conv = nn.Conv2d(in_channels, in_channels // 8, kernel_size=1)
        self.value_conv = nn.Conv2d(in_channels, in_channels, kernel_size=1)

    def forward(self, x):
        query = self.query_conv(x)
        key = self.key_conv(x)
        value = self.value_conv(x)
        attention_weights = F.softmax(torch.matmul(query.view(query.size(0), -1, query.size(2) * query.size(3)).permute(0, 2, 1), key.view(key.size(0), -1, key.size(2) * key.size(3))), dim=-1)
        # Compute attended values
        attended_values = torch.matmul(attention_weights, value.view(value.size(0), value.size(1), -1).permute(0, 2, 1))
        # Reshape attended values back to original shape
        attended_values = attended_values.permute(0, 2, 1).view(attended_values.size(0), value.size(1), value.size(2), value.size(3))
        attended_feature_maps = x + attended_values
        return attended_feature_maps


# Custom dataset class for triplets
class TripletImageDataset(Dataset):
    def __init__(self, root_dir, transform=None):
        self.root_dir = root_dir
        self.transform = transform
        self.data = self.load_data()
        self.class_to_indices = defaultdict(list)
        for idx, (_, label) in enumerate(self.data):
            self.class_to_indices[label].append(idx)

    def load_data(self):
        data = []
        for class_dir in os.listdir(self.root_dir):
            class_path = os.path.join(self.root_dir, class_dir)
            if os.path.isdir(class_path):
                for img_name in os.listdir(class_path):
                    img_path = os.path.join(class_path, img_name)
                    label = 0 if class_dir == "Tp" else 1
                    data.append((img_path, label))
        return data

    def __len__(self):
        return len(self.data)

    def __getitem__(self, idx):
        anchor_path, anchor_label = self.data[idx]
        positive_idx = random.choice(self.class_to_indices[anchor_label])
        negative_label = 1 - anchor_label
        negative_idx = random.choice(self.class_to_indices[negative_label])
        
        positive_path, _ = self.data[positive_idx]
        negative_path, _ = self.data[negative_idx]
        
        anchor_img = Image.open(anchor_path).convert("RGB")
        positive_img = Image.open(positive_path).convert("RGB")
        negative_img = Image.open(negative_path).convert("RGB")
        
        if self.transform:
            anchor_img = self.transform(anchor_img)
            positive_img = self.transform(positive_img)
            negative_img = self.transform(negative_img)
        
        return anchor_img, positive_img, negative_img, anchor_label


class TripletLoss(nn.Module):
    def __init__(self, margin=1.0):
        super(TripletLoss, self).__init__()
        self.margin = margin

    def forward(self, anchor, positive, negative):
        positive_distance = F.pairwise_distance(anchor, positive)
        negative_distance = F.pairwise_distance(anchor, negative)
        losses = F.relu(positive_distance - negative_distance + self.margin)
        return losses.mean()

# Custom dataset class for individual images
class CustomImageDataset(Dataset):
    def __init__(self, data, transform=None):
        self.data = data
        self.transform = transform

    def __len__(self):
        return len(self.data)

    def __getitem__(self, idx):
        img_path, label = self.data[idx]
        image = Image.open(img_path).convert("RGB")
        if self.transform:
            image = self.transform(image)
        return image, label


import matplotlib.pyplot as plt


def show_triplet(anchor, positive, negative, anchor_label, positive_label, negative_label):
    # Convert images from tensor to numpy array
    anchor = anchor.permute(1, 2, 0).cpu().numpy()
    positive = positive.permute(1, 2, 0).cpu().numpy()
    negative = negative.permute(1, 2, 0).cpu().numpy()
    
    # Normalize images to range [0, 1] for display
    anchor = (anchor - anchor.min()) / (anchor.max() - anchor.min())
    positive = (positive - positive.min()) / (positive.max() - positive.min())
    negative = (negative - negative.min()) / (negative.max() - negative.min())
    
    # Create a plot to display the triplet
    fig, axs = plt.subplots(1, 3, figsize=(15, 5))
    axs[0].imshow(anchor)
    axs[0].set_title(f'Anchor (Label: {anchor_label})')
    axs[0].axis('off')
    axs[1].imshow(positive)
    axs[1].set_title(f'Positive (Label: {positive_label})')
    axs[1].axis('off')
    axs[2].imshow(negative)
    axs[2].set_title(f'Negative (Label: {negative_label})')
    axs[2].axis('off')
    plt.show()


def main():
    # Set device
    device = torch.device("cuda" if torch.cuda.is_available() else "cpu")

    # Define data transformations
    transform = transforms.Compose([
        transforms.Resize((256, 256)),
        transforms.ToTensor(),
        transforms.Normalize((0.5, 0.5, 0.5), (0.5, 0.5, 0.5))
    ])

    # Load triplet dataset
    data_dir = "D:/Study Partition/Forgery_Detection/datasets/casia/CASIA2/"
    triplet_dataset = TripletImageDataset(data_dir, transform=transform)

    # Split triplet dataset into training, validation, and test sets
    train_size = int(0.8 * len(triplet_dataset))
    val_size = int(0.1 * len(triplet_dataset))
    test_size = len(triplet_dataset) - train_size - val_size

    train_dataset, val_dataset, test_dataset = random_split(triplet_dataset, [train_size, val_size, test_size])

    # Define data loaders for training, validation, and test sets
    train_loader = DataLoader(train_dataset, batch_size=32, shuffle=True)
    
    # For validation and test, use CustomImageDataset
    val_data = [(path, label) for path, label in triplet_dataset.data]
    val_dataset = CustomImageDataset(val_data, transform=transform)
    val_loader = DataLoader(val_dataset, batch_size=32, shuffle=False)
    
    test_data = [(path, label) for path, label in triplet_dataset.data]
    test_dataset = CustomImageDataset(test_data, transform=transform)
    test_loader = DataLoader(test_dataset, batch_size=32, shuffle=False)

    # Initialize model, loss function, and optimizer
    model = CNNWithAttention().to(device)
    criterion = nn.CrossEntropyLoss()
    triplet_criterion = TripletLoss(margin=1.0)
    optimizer = optim.Adam(model.parameters(), lr=0.001)

    # Directory to save model weights
    save_dir = "auxi_saved_models"
    os.makedirs(save_dir, exist_ok=True)
    best_model_path = os.path.join(save_dir, "casia2_triplet_best_model.pth")

    # Initialize variables to track best validation loss
    best_val_loss = float('inf')
    num_epochs = 100
    
    # Display a few triplets after loading the data
    # Display a few triplets after loading the data
    dataiter = iter(train_loader)
    anchor, positive, negative, labels = next(dataiter)
    anchor_label, positive_label, negative_label = labels[0], labels[0], 1 - labels[0]
    show_triplet(anchor[0], positive[0], negative[0], anchor_label.item(), positive_label.item(), negative_label.item())


    for epoch in range(num_epochs):
        model.train()
        running_loss = 0.0
        for i, (anchor, positive, negative, labels) in enumerate(train_loader, 1):
            anchor, positive, negative, labels = anchor.to(device), positive.to(device), negative.to(device), labels.to(device)
            optimizer.zero_grad()

            anchor_out, _ = model(anchor)
            positive_out, _ = model(positive)
            negative_out, _ = model(negative)

            triplet_loss = triplet_criterion(anchor_out, positive_out, negative_out)

            main_outputs, aux_outputs = model(anchor)
            main_loss = criterion(main_outputs, labels)
            aux_loss = criterion(aux_outputs, labels)
            
            loss = main_loss + aux_loss + triplet_loss
            
            loss.backward()
            optimizer.step()
            
            running_loss += loss.item() * anchor.size(0)

            if i % 100 == 0:
                print(f"Epoch [{epoch+1}/{num_epochs}], Step [{i}/{len(train_loader)}], Loss: {loss.item():.4f}")

        # Validate the model
        model.eval()
        val_loss = 0.0
        val_correct = 0
        val_total = 0
        with torch.no_grad():
            for images, labels in val_loader:
                images, labels = images.to(device), labels.to(device)
                outputs, _ = model(images)
                loss = criterion(outputs, labels)
                val_loss += loss.item() * images.size(0)
                _, predicted = torch.max(outputs, 1)
                val_total += labels.size(0)
                val_correct += (predicted == labels).sum().item()

        # Calculate validation loss and accuracy
        val_loss = val_loss / val_total
        val_accuracy = val_correct / val_total

        print(f"Epoch [{epoch+1}/{num_epochs}], Validation Loss: {val_loss:.4f}, Validation Accuracy: {val_accuracy:.4f}")

        # Save the model if validation loss has decreased
        if val_loss < best_val_loss:
            best_val_loss = val_loss
            torch.save(model.state_dict(), best_model_path)
            print("Saving model...")

    print("Training complete.")

if __name__ == "__main__":
    main()
